# Supplementary material for: The efficacy of temperature-guided preventive care in reducing diabetic foot ulcer incidence and prolonging ulcer-free survival: a systematic review and meta-analysis of randomized controlled trials
Source: Front Med (Lausanne). 2026 Jun 22;13:1830535. doi: 10.3389/fmed.2026.1830535 (PMC13333436; doi:10.3389/fmed.2026.1830535)
Supplement: Supplementary Table 1 — Temperature monitoring and intervention protocols of included studies. [file Table_1.xlsx]

## Sheet: Sheet1
Supplementary Table 1. Temperature monitoring and intervention protocols of Included Studies
Study, year	Monitoring device	Measurement frequency and sites	Threshold for abnormal temperature	Actions triggered by abnormal findings	Standard care / control care
Armstrong 2007	Handheld infrared thermometer, TempTouch	Twice daily; six foot sites	Temperature difference >4°F / >2.2°C between corresponding left and right foot sites	Contact study coordinator and reduce activity until temperature normalized	Therapeutic footwear, diabetic foot education, regular foot care, and daily structured foot inspection
LAVERY 2007	Handheld infrared thermometer, TempTouch	Daily; six foot sites	Temperature difference >4°F / >2.2°C for two consecutive days	Contact research nurse and decrease activity until temperature normalized	Therapeutic footwear, diabetic foot education, regular foot care, activity recording; structured foot examination in one comparator group
Skafjeld 2015	Handheld infrared thermometer, TempTouch	Daily; six plantar sites on both feet	Temperature difference >2.0°C for two consecutive days	Contact study nurse and reduce physical activity by half; counselling every 3 months	Daily foot inspection, logbook recording, customized footwear advice, and nurse contact if foot changes occurred
Petrova 2019	Thermal imaging device, Diabetic Foot Ulcer Prevention System	Monthly; plantar, dorsal, medial, and lateral views	Hot spot ≥2.2°C higher than the corresponding contralateral site	Reduce activity, reinforce footwear advice, and provide local pressure-relief care as needed	Standard foot care, including callus debridement and pressure offloading with footwear/insoles; control received blinded thermography
Bus 2021	Handheld infrared thermometer, TempTouch	Daily; six predefined plantar sites plus up to two additional sites	Temperature difference >2.2°C for two consecutive days; >4°C or persistence hotspot	Reduce ambulatory activity by ≥50% and contact podiatrist; reminders provided	Professional foot care/screening every 1–3 months, therapeutic footwear if indicated, and self-care education
Qin 2023	Smartphone-based thermography, FLIR ONE Gen 3	Mmonthly; lower limbs and dorsal/plantar foot areas	Increased temperature around/near a pre-ulcerative lesion	Risk-based personalized foot care and education; intervention frequency adjusted by risk level	Baseline foot inspection, callus shaving, booklet-based education, and monthly home visits for ulcer checks
